# Supplementary material for: Mouse aging cell atlas analysis reveals global and cell type-specific aging signatures
Source: eLife. 2021 Apr 13;10:e62293. doi: 10.7554/eLife.62293 (PMC8046488; doi:10.7554/eLife.62293)
Supplement: Figure 4—source data 1. [file elife-62293-fig4-data1.xlsx]

## Sheet: Figure 4B
	n_gene	name
spec_func:endothelial	61	endothelial
spec_func:epithelial	14	epithelial
spec_func:immune	63	immune
spec_func:parenchymal	20	parenchymal
spec_func:stem cell/progenitor	76	stem cell/progenitor
spec_func:stromal	74	stromal
